# Supplementary material for: Chemometric Discrimination of the Geographical Origin of Rheum tanguticum by Stable Isotope Analysis
Source: Foods. 2024 Oct 6;13(19):3176. doi: 10.3390/foods13193176 (PMC11475526; doi:10.3390/foods13193176)
Supplement: Supplementary file 1 [file foods-13-03176-s001.zip]

Archive with 1 entries (1 files):
- foods-3202628-supplementary.pdf
